# Supplementary material for: Topical Instillation of N-Acetylcysteine and N-Acetylcysteine Amide Impedes Age-Related Lens Opacity in Mice
Source: Biomolecules. 2025 Mar 19;15(3):442. doi: 10.3390/biom15030442 (PMC11940285; doi:10.3390/biom15030442)
Supplement: Supplementary file 1 [file biomolecules-15-00442-s001.zip]

Archive with 1 entries (1 files):
- biomolecules-3516322-supplementary.pdf
